# Supplementary material for: Iron limitation-induced modulation of transcription in Chlamydia trachomatis
Source: Sci Rep. 2026 Apr 27;16:19479. doi: 10.1038/s41598-026-48043-y (PMC13287674; doi:10.1038/s41598-026-48043-y)
Supplement: Supplementary file 2 — Supplementary Information 2 [file 41598_2026_48043_MOESM2_ESM.xlsx]

## Sheet: Sup. Table 1. 72h vs 24h
	Gene	CTL locus tag (L2/434/Bu)	CT locus tag (D/UW-3/Cx)	FC	logFC	FDR	PValue	Product	Uniprot (L2/434/Bu)
	CTL0163	CTL0163	CT_794.1	20.5	4.4	2.6e-66	2e-68	putative exported protein	Exported protein - Chlamydia trachomatis serovar L2 (strain ATCC VR-902B / DSM 19102 / 434/Bu) | UniProtKB | UniProt
	CTL0481	CTL0481	CT_229	10.7	3.4	2.9e-51	2.9e-53	candidate inclusion membrane protein	Candidate inclusion membrane protein - Chlamydia trachomatis serovar L2 (strain ATCC VR-902B / DSM 19102 / 434/Bu) | UniProtKB | UniProt
	CTL0164	CTL0164	CT_795	6	2.6	1.6e-73	7.3e-76	putative exported protein	Exported protein - Chlamydia trachomatis serovar L2 (strain ATCC VR-902B / DSM 19102 / 434/Bu) | UniProtKB | UniProt
	CTL0791	CTL0791	CT_529	6	2.6	1.2e-91	2.8e-94	putative membrane protein	Membrane protein - Chlamydia trachomatis serovar L2 (strain ATCC VR-902B / DSM 19102 / 434/Bu) | UniProtKB | UniProt
	incG	CTL0373	CT_118	5.8	2.5	5.9e-110	6.7e-113	inclusion membrane protein G	incG - Inclusion membrane protein G - Chlamydia trachomatis serovar L2 (strain ATCC VR-902B / DSM 19102 / 434/Bu) | UniProtKB | UniProt
	CTL0500A	CTL0500A	CT_249	5.1	2.4	2.5e-77	8.4e-80	-	Chlamydia trachomatis strain L2/434/Bu complete genome - Chlamydia trachomatis serovar L2 (strain ATCC VR-902B / DSM 19102 / 434/Bu) | UniProtKB | UniProt
	groES	CTL0366	CT_111	4.8	2.3	2.3e-67	1.6e-69	10 kDa chaperonin GroES	groES - Co-chaperonin GroES - Chlamydia trachomatis serovar L2 (strain ATCC VR-902B / DSM 19102 / 434/Bu) | UniProtKB | UniProt
	hsp60_1	CTL0365	CT_110	4.4	2.1	1e-67	5.6e-70	chaperonin GroEL	groEL - Chaperonin GroEL - Chlamydia trachomatis serovar L2 (strain ATCC VR-902B / DSM 19102 / 434/Bu) | UniProtKB | UniProt
	CTL0337	CTL0337	CT_081	4.4	2.1	1.6e-49	1.8e-51	putative membrane protein	Membrane protein - Chlamydia trachomatis serovar L2 (strain ATCC VR-902B / DSM 19102 / 434/Bu) | UniProtKB | UniProt
	incE	CTL0371	CT_116	4.4	2.1	1.4e-24	5.4e-26	inclusion membrane protein E	incE - Inclusion membrane protein E - Chlamydia trachomatis serovar L2 (strain ATCC VR-902B / DSM 19102 / 434/Bu) | UniProtKB | UniProt
	incF	CTL0372	CT_117	3.8	1.9	1.2e-44	1.7e-46	inclusion membrane protein F	incF - Inclusion membrane protein F - Chlamydia trachomatis serovar L2 (strain ATCC VR-902B / DSM 19102 / 434/Bu) | UniProtKB | UniProt
	CTL0480	CTL0480	CT_228	3.6	1.9	1.2e-30	2.9e-32	candidate inclusion membrane protein	Candidate inclusion membrane protein - Chlamydia trachomatis serovar L2 (strain ATCC VR-902B / DSM 19102 / 434/Bu) | UniProtKB | UniProt
	euo	CTL0706	CT_446	3.4	1.8	6.6e-27	2.1e-28	conserved hypothetical protein (Early upstream open reading frame)	euo - Helix-turn-helix domain-containing protein - Chlamydia trachomatis serovar L2 (strain ATCC VR-902B / DSM 19102 / 434/Bu) | UniProtKB | UniProt
	CTL0246	CTL0246	CT_867	3.4	1.8	7.7e-17	7.3e-18	putative membrane protein	cdu2 - Deubiquitinase and deneddylase Dub2 - Chlamydia trachomatis serovar L2 (strain ATCC VR-902B / DSM 19102 / 434/Bu) | UniProtKB | UniProt
	CTL0292	CTL0292	Pseudogene	3.3	1.7	6.8e-16	7.2e-17	conserved hypothetical protein (pseudogene)
	dnaK	CTL0652	CT_396	3.2	1.7	9.9e-41	2e-42	chaperone protein	dnaK - Chaperone protein DnaK - Chlamydia trachomatis serovar L2 (strain ATCC VR-902B / DSM 19102 / 434/Bu) | UniProtKB | UniProt
	incB	CTL0484	CT_232	3.1	1.6	2.6e-41	5e-43	inclusion membrane protein B	incB - Inclusion membrane protein B - Chlamydia trachomatis serovar L2 (strain ATCC VR-902B / DSM 19102 / 434/Bu) | UniProtKB | UniProt
	CTL0402	CTL0402	CT_147	3	1.6	4.5e-17	4.1e-18	putative integral membrane protein	Integral membrane protein - Chlamydia trachomatis serovar L2 (strain ATCC VR-902B / DSM 19102 / 434/Bu) | UniProtKB | UniProt
	CTL0448	CTL0448	CT_196	2.9	1.5	6.6e-19	4.8e-20	candidate inclusion membrane protein	Candidate inclusion membrane protein - Chlamydia trachomatis serovar L2 (strain ATCC VR-902B / DSM 19102 / 434/Bu) | UniProtKB | UniProt
	CTL0291	CTL0291	CT_036	2.9	1.5	6.4e-13	9e-14	putative exported protein	Exported protein - Chlamydia trachomatis serovar L2 (strain ATCC VR-902B / DSM 19102 / 434/Bu) | UniProtKB | UniProt
	lplA	CTL0537	CT_285	2.7	1.5	2.7e-44	4.6e-46	lipoate-protein ligase A	lplA - Lipoate-protein ligase A - Chlamydia trachomatis serovar L2 (strain ATCC VR-902B / DSM 19102 / 434/Bu) | UniProtKB | UniProt
	CTL0021	CTL0021	CT_652.1	-2.8	-1.5	1.5e-23	6.6e-25	conserved hypothetical protein	Uncharacterized protein - Chlamydia trachomatis serovar L2 (strain ATCC VR-902B / DSM 19102 / 434/Bu) | UniProtKB | UniProt
	fumC	CTL0228	Pseudogene	-2.8	-1.5	3.1e-48	3.8e-50	fumarate hydratase (pseudogene)
	CTL0627	CTL0627	CT_373	-2.8	-1.5	1.3e-27	3.8e-29	pyruvoyl-dependent arginine decarboxylase (pseudogene)	aaxB - Pyruvoyl-dependent arginine decarboxylase AaxB - Chlamydia trachomatis serovar L2 (strain ATCC VR-902B / DSM 19102 / 434/Bu) | UniProtKB | UniProt
	ltuB	CTL0336	CT_080	-2.9	-1.5	7.6e-24	3.2e-25	late transcription unit B protein	ltuB - Late transcription unit B protein - Chlamydia trachomatis serovar L2 (strain ATCC VR-902B / DSM 19102 / 434/Bu) | UniProtKB | UniProt
	sdhB	CTL0854	CT_591	-2.9	-1.5	2e-44	3.1e-46	succinate dehydrogenase iron-sulfur protein	sdhB - succinate dehydrogenase - Chlamydia trachomatis serovar L2 (strain ATCC VR-902B / DSM 19102 / 434/Bu) | UniProtKB | UniProt
	CTL0065	CTL0065	CT_696	-3	-1.6	8.9e-32	2e-33	conserved hypothetical protein	Uncharacterized protein - Chlamydia trachomatis serovar L2 (strain ATCC VR-902B / DSM 19102 / 434/Bu) | UniProtKB | UniProt
	CTL0052	CTL0052	CT_683	-3	-1.6	1.3e-28	3.5e-30	tetratricopeptide repeat protein	Tetratricopeptide repeat protein - Chlamydia trachomatis serovar L2 (strain ATCC VR-902B / DSM 19102 / 434/Bu) | UniProtKB | UniProt
	hctA	CTL0112	CT_743	-3	-1.6	4.5e-14	5.6e-15	histone H1--like developmental protein	hctA - Histone H1-like protein Hc1 - Chlamydia trachomatis serovar L2 (strain ATCC VR-902B / DSM 19102 / 434/Bu) | UniProtKB | UniProt
	CTL0638	CTL0638	CT_382.1	-3.7	-1.9	1.1e-16	1.1e-17	conserved hypothetical protein	Membrane associated protein - Chlamydia trachomatis serovar L2 (strain ATCC VR-902B / DSM 19102 / 434/Bu) | UniProtKB | UniProt

## Sheet: Sup. Table 2. BPDL vs 24h
	Gene	CTL locus tag (L2/434/Bu)	CT locus tag (D/UW-3/Cx)	FC	logFC	FDR	PValue	Product	Uniprot (L2/434/Bu)
	trpB	CTL0423	CT_170	9.6	3.3	1.5e-172	1.7e-175	tryptophan synthase beta chain	trpB - Tryptophan synthase beta chain - Chlamydia trachomatis serovar L2 (strain ATCC VR-902B / DSM 19102 / 434/Bu) | UniProtKB | UniProt
	trpA	CTL0424	CT_171	5.5	2.5	2.3e-118	1.5e-120	Tryptophan synthase alpha chain	trpA - tryptophan synthase - Chlamydia trachomatis serovar L2 (strain ATCC VR-902B / DSM 19102 / 434/Bu) | UniProtKB | UniProt
	CTL0164	CTL0164	CT_795	3.2	1.7	3.7e-34	2.9e-35	putative exported protein	Exported protein - Chlamydia trachomatis serovar L2 (strain ATCC VR-902B / DSM 19102 / 434/Bu) | UniProtKB | UniProt
	pepF	CTL0367	CT_112	3	1.6	6.4e-35	4.9e-36	oligoendopeptidase F	pepF - Oligopeptidase F - Chlamydia trachomatis serovar L2 (strain ATCC VR-902B / DSM 19102 / 434/Bu) | UniProtKB | UniProt
	CTL0823	CTL0823	CT_560	-2.7	-1.5	1.1e-24	1.3e-25	conserved hypothetical protein	Uncharacterized protein - Chlamydia trachomatis serovar L2 (strain ATCC VR-902B / DSM 19102 / 434/Bu) | UniProtKB | UniProt
	CTL0852	CTL0852	CT_589	-2.8	-1.5	2.2e-38	1.5e-39	putative exported protein	Exported protein - Chlamydia trachomatis serovar L2 (strain ATCC VR-902B / DSM 19102 / 434/Bu) | UniProtKB | UniProt
	CTL0080	CTL0080	CT_711	-2.8	-1.5	1.5e-23	1.9e-24	conserved hypothetical protein	Effector from type III secretion system family protein - Chlamydia trachomatis serovar L2 (strain ATCC VR-902B / DSM 19102 / 434/Bu) | UniProtKB | UniProt
	lcrD	CTL0345	CT_090	-2.8	-1.5	2.6e-27	2.8e-28	low calcium response protein D (predicted to be part of the TTSS apparatus)	lcrD - Low calcium response protein D (Predicted to be part of the TTSS apparatus) - Chlamydia trachomatis serovar L2 (strain ATCC VR-902B / DSM 19102 / 434/Bu) | UniProtKB | UniProt
	malQ	CTL0342	CT_087	-2.8	-1.5	6.8e-31	6.2e-32	4-alpha-glucanotransferase	malQ - 4-alpha-glucanotransferase - Chlamydia trachomatis serovar L2 (strain ATCC VR-902B / DSM 19102 / 434/Bu) | UniProtKB | UniProt
	gyrA2	CTL0029	CT_660	-2.8	-1.5	3e-32	2.6e-33	DNA gyrase subunit A	gyrA2 - DNA gyrase subunit A - Chlamydia trachomatis serovar L2 (strain ATCC VR-902B / DSM 19102 / 434/Bu) | UniProtKB | UniProt
	CTL0726	CTL0726	CT_466	-2.9	-1.5	2.2e-39	1.4e-40	conserved hypothetical protein	Uncharacterized protein - Chlamydia trachomatis serovar L2 (strain ATCC VR-902B / DSM 19102 / 434/Bu) | UniProtKB | UniProt
	CTL0812	CTL0812	CT_550	-2.9	-1.6	1.8e-51	8.4e-53	conserved hypothetical protein	Uncharacterized protein - Chlamydia trachomatis serovar L2 (strain ATCC VR-902B / DSM 19102 / 434/Bu) | UniProtKB | UniProt
	ruvC	CTL0764	CT_502	-3	-1.6	1.7e-52	7.7e-54	endodeoxyribonuclease	ruvC - Crossover junction endodeoxyribonuclease RuvC - Chlamydia trachomatis serovar L2 (strain ATCC VR-902B / DSM 19102 / 434/Bu) | UniProtKB | UniProt
	CTL0387	CTL0387	CT_132	-3	-1.6	2.5e-43	1.4e-44	conserved hypothetical protein	Uncharacterized protein - Chlamydia trachomatis serovar L2 (strain ATCC VR-902B / DSM 19102 / 434/Bu) | UniProtKB | UniProt
	CTL0025	CTL0025	CT_656	-3	-1.6	1.2e-44	6.2e-46	conserved hypothetical protein	Uncharacterized protein - Chlamydia trachomatis serovar L2 (strain ATCC VR-902B / DSM 19102 / 434/Bu) | UniProtKB | UniProt
	CTL0149	CTL0149	CT_780	-3	-1.6	7.1e-29	7.3e-30	protein disulfide isomerase	Protein disulfide isomerase - Chlamydia trachomatis serovar L2 (strain ATCC VR-902B / DSM 19102 / 434/Bu) | UniProtKB | UniProt
	sctQ	CTL0041	CT_672	-3.1	-1.6	8.8e-24	1.1e-24	Type III secretion component, basal body	sctQ - Type III secretion component, basal body - Chlamydia trachomatis serovar L2 (strain ATCC VR-902B / DSM 19102 / 434/Bu) | UniProtKB | UniProt
	CTL0386	CTL0386	CT_131	-3.1	-1.6	4.9e-55	1.9e-56	putative exported protein	Exported protein - Chlamydia trachomatis serovar L2 (strain ATCC VR-902B / DSM 19102 / 434/Bu) | UniProtKB | UniProt
	CTL0035	CTL0035	CT_666	-3.1	-1.7	1.2e-29	1.2e-30	conserved hypothetical protein	Uncharacterized protein - Chlamydia trachomatis serovar L2 (strain ATCC VR-902B / DSM 19102 / 434/Bu) | UniProtKB | UniProt
	CTL0034	CTL0034	CT_665	-3.1	-1.7	3.7e-35	2.8e-36	conserved hypothetical protein	Uncharacterized protein - Chlamydia trachomatis serovar L2 (strain ATCC VR-902B / DSM 19102 / 434/Bu) | UniProtKB | UniProt
	CTL0231A	CTL0231A		-3.2	-1.7	1.3e-18	2e-19	hypothetical protein	Uncharacterized protein - Chlamydia trachomatis serovar L2 (strain ATCC VR-902B / DSM 19102 / 434/Bu) | UniProtKB | UniProt
	pmpE	CTL0248	CT869	-3.2	-1.7	6e-28	6.2e-29	polymorphic outer membrane protein	pmpE - Polymorphic outer membrane protein - Chlamydia trachomatis serovar L2 (strain ATCC VR-902B / DSM 19102 / 434/Bu) | UniProtKB | UniProt
	glgC	CTL0750	CT_489	-3.2	-1.7	3.5e-37	2.5e-38	glucose-1-phosphate adenylyltransferase	glgC - Glucose-1-phosphate adenylyltransferase - Chlamydia trachomatis serovar L2 (strain ATCC VR-902B / DSM 19102 / 434/Bu) | UniProtKB | UniProt
	CTL0231B	CTL0231B		-3.2	-1.7	2e-19	2.9e-20	hypothetical protein	Uncharacterized protein - Chlamydia trachomatis serovar L2 (strain ATCC VR-902B / DSM 19102 / 434/Bu) | UniProtKB | UniProt
	scc1	CTL0343	CT_088	-3.2	-1.7	3.7e-29	3.8e-30	type III secretion chaperone	scc1 - Type III secretion chaperone - Chlamydia trachomatis serovar L2 (strain ATCC VR-902B / DSM 19102 / 434/Bu) | UniProtKB | UniProt
	CTL0725	CTL0725	CT_465	-3.3	-1.7	9.3e-46	4.7e-47	putative exported protein	Exported protein - Chlamydia trachomatis serovar L2 (strain ATCC VR-902B / DSM 19102 / 434/Bu) | UniProtKB | UniProt
	CTL0464	CTL0464	CT_212	-3.3	-1.7	5.1e-60	1.8e-61	conserved hypothetical protein	BFN domain-containing protein - Chlamydia trachomatis serovar L2 (strain ATCC VR-902B / DSM 19102 / 434/Bu) | UniProtKB | UniProt
	CTL0411	CTL0411	CT_155	-3.3	-1.7	1.7e-39	1.1e-40	phosphatidylcholine-hydrolyzing phospholipase D (PLD) protein	phospholipase D - Chlamydia trachomatis serovar L2 (strain ATCC VR-902B / DSM 19102 / 434/Bu) | UniProtKB | UniProt
	fumC	CTL0228	Pseudogene	-3.3	-1.7	5e-62	1.6e-63	fumarate hydratase (pseudogene)
	CTL0003	CTL0003	CT_635	-3.3	-1.7	2.7e-36	2e-37	conserved hypothetical protein	Uncharacterized protein - Chlamydia trachomatis serovar L2 (strain ATCC VR-902B / DSM 19102 / 434/Bu) | UniProtKB | UniProt
	atoS	CTL0727	CT_467	-3.3	-1.7	4.4e-64	1.3e-65	two component regulator, histidine kinase	atoS - histidine kinase - Chlamydia trachomatis serovar L2 (strain ATCC VR-902B / DSM 19102 / 434/Bu) | UniProtKB | UniProt
	omcB	CTL0702	CT_443	-3.4	-1.7	2.6e-24	3.1e-25	60kD cysteine-rich outer membrane protein	omcB - Large cysteine-rich periplasmic protein OmcB - Chlamydia trachomatis serovar L2 (strain ATCC VR-902B / DSM 19102 / 434/Bu) | UniProtKB | UniProt
	sucD	CTL0194	CT_822	-3.4	-1.8	3e-54	1.2e-55	succinyl-CoA synthetase alpha chain	sucD - Succinate--CoA ligase [ADP-forming] subunit alpha - Chlamydia trachomatis serovar L2 (strain ATCC VR-902B / DSM 19102 / 434/Bu) | UniProtKB | UniProt
	sdhB	CTL0854	CT_591	-3.4	-1.8	2.5e-55	9.4e-57	succinate dehydrogenase iron-sulfur protein	sdhB - succinate dehydrogenase - Chlamydia trachomatis serovar L2 (strain ATCC VR-902B / DSM 19102 / 434/Bu) | UniProtKB | UniProt
	flhA	CTL0316	CT_060	-3.5	-1.8	8.9e-44	4.7e-45	Flagellar biosynthesis protein (export)	flhA - Flagellar biosynthesis protein (Export) - Chlamydia trachomatis serovar L2 (strain ATCC VR-902B / DSM 19102 / 434/Bu) | UniProtKB | UniProt
	CTL0255	CTL0255	CT_875	-3.5	-1.8	9.4e-21	1.3e-21	conserved hypothetical protein	Uncharacterized protein - Chlamydia trachomatis serovar L2 (strain ATCC VR-902B / DSM 19102 / 434/Bu) | UniProtKB | UniProt
	hctA	CTL0112	CT_743	-3.6	-1.8	4.3e-18	6.7e-19	histone H1--like developmental protein	hctA - Histone H1-like protein Hc1 - Chlamydia trachomatis serovar L2 (strain ATCC VR-902B / DSM 19102 / 434/Bu) | UniProtKB | UniProt
	lcrE	CTL0344	CT_089	-3.6	-1.9	2.5e-60	8.3e-62	low calcium response protein E (TTSS effector protein)	lcrE - Low calcium response protein E (TTSS effector protein) - Chlamydia trachomatis serovar L2 (strain ATCC VR-902B / DSM 19102 / 434/Bu) | UniProtKB | UniProt
	rpiA	CTL0465	CT_213	-3.6	-1.9	1.7e-34	1.3e-35	ribose 5-phosphate isomerase	rpiA - Ribose-5-phosphate isomerase A - Chlamydia trachomatis serovar L2 (strain ATCC VR-902B / DSM 19102 / 434/Bu) | UniProtKB | UniProt
	CTL0087	CTL0087	CT_718	-3.7	-1.9	1.3e-32	1.1e-33	conserved hypothetical protein	Type III secretory flagellar biosynthesis - Chlamydia trachomatis serovar L2 (strain ATCC VR-902B / DSM 19102 / 434/Bu) | UniProtKB | UniProt
	CTL0064	CTL0064	CT_695	-3.7	-1.9	8.4e-31	7.8e-32	conserved hypothetical protein	Uncharacterized protein - Chlamydia trachomatis serovar L2 (strain ATCC VR-902B / DSM 19102 / 434/Bu) | UniProtKB | UniProt
	CTL0260	CTL0260	CT_005	-3.9	-2	8.9e-17	1.5e-17	putative membrane protein	Membrane protein - Chlamydia trachomatis serovar L2 (strain ATCC VR-902B / DSM 19102 / 434/Bu) | UniProtKB | UniProt
	CTL0021	CTL0021	CT_652.1	-4	-2	3.5e-37	2.4e-38	conserved hypothetical protein	Uncharacterized protein - Chlamydia trachomatis serovar L2 (strain ATCC VR-902B / DSM 19102 / 434/Bu) | UniProtKB | UniProt
	CTL0808	CTL0808	CT_546	-4	-2	4.2e-33	3.4e-34	conserved hypothetical protein	Outer membrane protein - Chlamydia trachomatis serovar L2 (strain ATCC VR-902B / DSM 19102 / 434/Bu) | UniProtKB | UniProt
	xerD	CTL0243	CT_864	-4.1	-2	2.2e-39	1.4e-40	integrase/recombinase	xerD - Tyrosine recombinase XerD - Chlamydia trachomatis serovar L2 (strain ATCC VR-902B / DSM 19102 / 434/Bu) | UniProtKB | UniProt
	rsbV	CTL0683	CT_424	-4.2	-2.1	1.7e-96	2.2e-98	anti-sigma F factor antagonist	rsbV - Anti-sigma factor antagonist - Chlamydia trachomatis serovar L2 (strain ATCC VR-902B / DSM 19102 / 434/Bu) | UniProtKB | UniProt
	dsbB	CTL0428	CT_176	-4.2	-2.1	1.2e-36	8.5e-38	disulfide bond formation protein B	dsbB - Probable disulfide formation protein - Chlamydia trachomatis serovar L2 (strain ATCC VR-902B / DSM 19102 / 434/Bu) | UniProtKB | UniProt
	ltuB	CTL0336	CT_080	-4.3	-2.1	2.5e-43	1.4e-44	late transcription unit B protein	ltuB - Late transcription unit B protein - Chlamydia trachomatis serovar L2 (strain ATCC VR-902B / DSM 19102 / 434/Bu) | UniProtKB | UniProt
	CTL0894	CTL0894	CT_630	-4.3	-2.1	3.7e-59	1.3e-60	transcriptional regulatory protein	chxR - Atypical response regulator protein ChxR - Chlamydia trachomatis serovar L2 (strain ATCC VR-902B / DSM 19102 / 434/Bu) | UniProtKB | UniProt
	CTL0040	CTL0040	CT_671	-4.3	-2.1	2.3e-39	1.5e-40	conserved hypothetical protein	Uncharacterized protein - Chlamydia trachomatis serovar L2 (strain ATCC VR-902B / DSM 19102 / 434/Bu) | UniProtKB | UniProt
	dsbG	CTL0429	CT_177	-4.5	-2.2	1.9e-67	5e-69	disulfide bond chaperone	dsbG - Disulfide bond chaperone - Chlamydia trachomatis serovar L2 (strain ATCC VR-902B / DSM 19102 / 434/Bu) | UniProtKB | UniProt
	CTL0540	CTL0540	CT_288	-4.5	-2.2	2e-21	2.7e-22	candidate inclusion membrane protein	Candidate inclusion membrane protein - Chlamydia trachomatis serovar L2 (strain ATCC VR-902B / DSM 19102 / 434/Bu) | UniProtKB | UniProt
	CTL0209	CTL0209	CT_837	-4.8	-2.3	1e-39	6e-41	conserved hypothetical protein	Calcium binding EF-hand protein - Chlamydia trachomatis serovar L2 (strain ATCC VR-902B / DSM 19102 / 434/Bu) | UniProtKB | UniProt
	CTL0256	CTL0256	CT_001	-4.8	-2.3	1.8e-42	1e-43	putative membrane protein	Membrane protein - Chlamydia trachomatis serovar L2 (strain ATCC VR-902B / DSM 19102 / 434/Bu) | UniProtKB | UniProt
	CTL0329	CTL0329	CT_073	-4.8	-2.3	4.4e-46	2.2e-47	exported protein	Exported protein - Chlamydia trachomatis serovar L2 (strain ATCC VR-902B / DSM 19102 / 434/Bu) | UniProtKB | UniProt
	CTL0765	CTL0765	CT_503	-5	-2.3	3.8e-104	3.9e-106	conserved hypothetical protein	Uncharacterized protein - Chlamydia trachomatis serovar L2 (strain ATCC VR-902B / DSM 19102 / 434/Bu) | UniProtKB | UniProt
	CTL0610	CTL0610	CT_356	-5.1	-2.3	3.6e-55	1.4e-56	conserved hypothetical protein	DUF255 domain-containing protein - Chlamydia trachomatis serovar L2 (strain ATCC VR-902B / DSM 19102 / 434/Bu) | UniProtKB | UniProt
	CTL0628	CTL0628	CT_374	-5.5	-2.4	4.7e-82	9e-84	Arginine/ornithine antiporter	aaxC - Arginine/agmatine antiporter - Chlamydia trachomatis serovar L2 (strain ATCC VR-902B / DSM 19102 / 434/Bu) | UniProtKB | UniProt
	CTL0081	CTL0081	CT_712	-5.6	-2.5	6.9e-48	3.4e-49	conserved hypothetical protein	Effector from type III secretion system family protein - Chlamydia trachomatis serovar L2 (strain ATCC VR-902B / DSM 19102 / 434/Bu) | UniProtKB | UniProt
	CTL0052	CTL0052	CT_683	-5.7	-2.5	1.5e-65	4.3e-67	tetratricopeptide repeat protein	Tetratricopeptide repeat protein - Chlamydia trachomatis serovar L2 (strain ATCC VR-902B / DSM 19102 / 434/Bu) | UniProtKB | UniProt
	CTL0028	CTL0028	CT_659	-5.7	-2.5	1.9e-85	3.3e-87	conserved hypothetical protein	khpA - RNA-binding protein KhpA - Chlamydia trachomatis serovar L2 (strain ATCC VR-902B / DSM 19102 / 434/Bu) | UniProtKB | UniProt
	CTL0220	CTL0220	CT_848	-5.9	-2.6	1.7e-77	3.4e-79	conserved hypothetical protein	Uncharacterized protein - Chlamydia trachomatis serovar L2 (strain ATCC VR-902B / DSM 19102 / 434/Bu) | UniProtKB | UniProt
	CTL0886	CTL0886	CT_622	-6.2	-2.6	4.5e-50	2.1e-51	conserved hypothetical protein	CHLPN 76kDa-like protein - Chlamydia trachomatis serovar L2 (strain ATCC VR-902B / DSM 19102 / 434/Bu) | UniProtKB | UniProt
	CTL0221	CTL0221	CT_849	-6.3	-2.7	9.6e-74	2.1e-75	conserved hypothetical protein	DUF720 domain-containing protein - Chlamydia trachomatis serovar L2 (strain ATCC VR-902B / DSM 19102 / 434/Bu) | UniProtKB | UniProt
	CTL0247	CTL0247	CT_868	-6.6	-2.7	1.9e-113	1.7e-115	putative membrane protein	cdu1 - Deubiquitinase and deneddylase Dub1 - Chlamydia trachomatis serovar L2 (strain ATCC VR-902B / DSM 19102 / 434/Bu) | UniProtKB | UniProt
	tarp	CTL0716	CT_456	-6.8	-2.8	1.4e-83	2.4e-85	Translocated actin-recruiting phosphoprotein	tarP - Translocated actin-recruiting phosphoprotein - Chlamydia trachomatis serovar L2 (strain ATCC VR-902B / DSM 19102 / 434/Bu) | UniProtKB | UniProt
	CTL0619	CTL0619	CT_365	-6.9	-2.8	4.8e-70	1.1e-71	putative integral membrane protein	Integral membrane protein - Chlamydia trachomatis serovar L2 (strain ATCC VR-902B / DSM 19102 / 434/Bu) | UniProtKB | UniProt
	CTL0063	CTL0063	CT_694	-7.6	-2.9	1.4e-65	3.7e-67	conserved hypothetical protein	Uncharacterized protein - Chlamydia trachomatis serovar L2 (strain ATCC VR-902B / DSM 19102 / 434/Bu) | UniProtKB | UniProt
	CTL0219	CTL0219	CT_847	-7.9	-3	1.2e-53	4.9e-55	conserved hypothetical protein	Uncharacterized protein - Chlamydia trachomatis serovar L2 (strain ATCC VR-902B / DSM 19102 / 434/Bu) | UniProtKB | UniProt
	tsp	CTL0700	CT_441	-8.3	-3.1	9.8e-68	2.4e-69	carboxy-terminal processing protease	tsp - Carboxy-terminal processing protease - Chlamydia trachomatis serovar L2 (strain ATCC VR-902B / DSM 19102 / 434/Bu) | UniProtKB | UniProt
	omcA	CTL0703	CT_444	-9.7	-3.3	1.7e-52	7.7e-54	cysteine-rich outer membrane protein	omcA - Small cysteine-rich outer membrane protein OmcA - Chlamydia trachomatis serovar L2 (strain ATCC VR-902B / DSM 19102 / 434/Bu) | UniProtKB | UniProt
	CTL0337	CTL0337	CT_081	-9.7	-3.3	2.4e-102	2.7e-104	putative membrane protein	Membrane protein - Chlamydia trachomatis serovar L2 (strain ATCC VR-902B / DSM 19102 / 434/Bu) | UniProtKB | UniProt
	CTL0466	CTL0466	CT_214	-9.8	-3.3	3.6e-90	5.2e-92	candidate inclusion membrane protein	Candidate inclusion membrane protein - Chlamydia trachomatis serovar L2 (strain ATCC VR-902B / DSM 19102 / 434/Bu) | UniProtKB | UniProt
	CTL0648	CTL0648	CT_392	-10	-3.3	3.8e-62	1.2e-63	conserved hypothetical protein	Cytosolic protein - Chlamydia trachomatis serovar L2 (strain ATCC VR-902B / DSM 19102 / 434/Bu) | UniProtKB | UniProt
	CTL0627	CTL0627	CT_373	-11.6	-3.5	6.1e-128	2.8e-130	pyruvoyl-dependent arginine decarboxylase (pseudogene)	aaxB - Pyruvoyl-dependent arginine decarboxylase AaxB - Chlamydia trachomatis serovar L2 (strain ATCC VR-902B / DSM 19102 / 434/Bu) | UniProtKB | UniProt
	CTL0185	CTL0185	CT_814	-17.1	-4.1	2e-53	8.4e-55	putative membrane protein	Membrane protein - Chlamydia trachomatis serovar L2 (strain ATCC VR-902B / DSM 19102 / 434/Bu) | UniProtKB | UniProt
	copD	CTL0842	CT_579	-18.2	-4.2	3.9e-89	6.1e-91	putative type III secretion system protein	copD - Type III secretion system protein - Chlamydia trachomatis serovar L2 (strain ATCC VR-902B / DSM 19102 / 434/Bu) | UniProtKB | UniProt
	scc2	CTL0839	CT_576	-20.4	-4.3	1.8e-62	5.4e-64	type III secretion chaperone (low calcium response protein H)	scc2 - Type III secretion chaperone (Low calcium response protein H) - Chlamydia trachomatis serovar L2 (strain ATCC VR-902B / DSM 19102 / 434/Bu) | UniProtKB | UniProt
	CTL0338	CTL0338	CT_082	-26.7	-4.7	2.3e-118	1.5e-120	conserved hypothetical protein	Uncharacterized protein - Chlamydia trachomatis serovar L2 (strain ATCC VR-902B / DSM 19102 / 434/Bu) | UniProtKB | UniProt
	hct2	CTL0302	CT_046	-30.8	-4.9	1.5e-70	3.4e-72	Histone-like Protein 2	hctB - Histone H1-like protein HC2 - Chlamydia trachomatis serovar L2 (strain ATCC VR-902B / DSM 19102 / 434/Bu) | UniProtKB | UniProt
	CTL0186	CTL0186	CT_814.1	-33	-5	5.3e-100	6.6e-102	putative membrane protein	Membrane protein - Chlamydia trachomatis serovar L2 (strain ATCC VR-902B / DSM 19102 / 434/Bu) | UniProtKB | UniProt
	CTL0840	CTL0840	CT_577	-33.1	-5	6.4e-116	5e-118	conserved hypothetical protein	Cytosolic protein - Chlamydia trachomatis serovar L2 (strain ATCC VR-902B / DSM 19102 / 434/Bu) | UniProtKB | UniProt
	copB	CTL0841	CT_578	-35.1	-5.1	7.3e-146	2.5e-148	putative type III secretion system membrane protein	copB - Type III secretion system membrane protein - Chlamydia trachomatis serovar L2 (strain ATCC VR-902B / DSM 19102 / 434/Bu) | UniProtKB | UniProt
	CTL0433	CTL0433	CT_181	-43.3	-5.4	1.4e-171	3.1e-174	putative exported protein	Exported protein - Chlamydia trachomatis serovar L2 (strain ATCC VR-902B / DSM 19102 / 434/Bu) | UniProtKB | UniProt

## Sheet: Sup. Table 3. 72h vs BPDL
	Gene	CTL locus tag (L2/434/Bu)	CT locus tag (D/UW-3/Cx)	FC	logFC	FDR	PValue	Product	Uniprot (L2/434/Bu)
	CTL0186	CTL0186	CT_814.1	-46.3	5.5	2.1e-116	1.9e-118	putative membrane protein	Membrane protein - Chlamydia trachomatis serovar L2 (strain ATCC VR-902B / DSM 19102 / 434/Bu) | UniProtKB | UniProt
	CTL0337	CTL0337	CT_081	-42.6	5.4	1.9e-233	2.1e-236	putative membrane protein	Membrane protein - Chlamydia trachomatis serovar L2 (strain ATCC VR-902B / DSM 19102 / 434/Bu) | UniProtKB | UniProt
	CTL0185	CTL0185	CT_814	-36.2	5.2	3.9e-77	4.8e-79	putative membrane protein	Membrane protein - Chlamydia trachomatis serovar L2 (strain ATCC VR-902B / DSM 19102 / 434/Bu) | UniProtKB | UniProt
	CTL0840	CTL0840	CT_577	-33.6	5.1	1.9e-117	1.5e-119	conserved hypothetical protein	Cytosolic protein - Chlamydia trachomatis serovar L2 (strain ATCC VR-902B / DSM 19102 / 434/Bu) | UniProtKB | UniProt
	CTL0338	CTL0338	CT_082	-29.3	4.9	4.7e-124	3.1e-126	conserved hypothetical protein	Uncharacterized protein - Chlamydia trachomatis serovar L2 (strain ATCC VR-902B / DSM 19102 / 434/Bu) | UniProtKB | UniProt
	copB	CTL0841	CT_578	-27.7	4.8	1.2e-130	4e-133	putative type III secretion system membrane protein	copB - Type III secretion system membrane protein - Chlamydia trachomatis serovar L2 (strain ATCC VR-902B / DSM 19102 / 434/Bu) | UniProtKB | UniProt
	copD	CTL0842	CT_579	-25	4.6	8.2e-105	8.3e-107	putative type III secretion system protein	copD - Type III secretion system protein - Chlamydia trachomatis serovar L2 (strain ATCC VR-902B / DSM 19102 / 434/Bu) | UniProtKB | UniProt
	CTL0433	CTL0433	CT_181	-23.7	4.6	2.5e-130	1.1e-132	putative exported protein	Exported protein - Chlamydia trachomatis serovar L2 (strain ATCC VR-902B / DSM 19102 / 434/Bu) | UniProtKB | UniProt
	CTL0163	CTL0163	CT_794.1	-19.9	4.3	2.3e-64	3.4e-66	putative exported protein	Exported protein - Chlamydia trachomatis serovar L2 (strain ATCC VR-902B / DSM 19102 / 434/Bu) | UniProtKB | UniProt
	hct2	CTL0302	CT_046	-18.6	4.2	8.5e-55	1.4e-56	Histone-like Protein 2	hctB - Histone H1-like protein HC2 - Chlamydia trachomatis serovar L2 (strain ATCC VR-902B / DSM 19102 / 434/Bu) | UniProtKB | UniProt
	CTL0481	CTL0481	CT_229	-18	4.2	7.7e-71	1e-72	candidate inclusion membrane protein	Candidate inclusion membrane protein - Chlamydia trachomatis serovar L2 (strain ATCC VR-902B / DSM 19102 / 434/Bu) | UniProtKB | UniProt
	scc2	CTL0839	CT_576	-15.9	4	4.5e-54	8.1e-56	type III secretion chaperone (low calcium response protein H)	scc2 - Type III secretion chaperone (Low calcium response protein H) - Chlamydia trachomatis serovar L2 (strain ATCC VR-902B / DSM 19102 / 434/Bu) | UniProtKB | UniProt
	omcA	CTL0703	CT_444	-9.3	3.2	1.5e-50	3e-52	cysteine-rich outer membrane protein	omcA - Small cysteine-rich outer membrane protein OmcA - Chlamydia trachomatis serovar L2 (strain ATCC VR-902B / DSM 19102 / 434/Bu) | UniProtKB | UniProt
	CTL0466	CTL0466	CT_214	-8.8	3.1	7.9e-83	8.8e-85	candidate inclusion membrane protein	Candidate inclusion membrane protein - Chlamydia trachomatis serovar L2 (strain ATCC VR-902B / DSM 19102 / 434/Bu) | UniProtKB | UniProt
	CTL0260	CTL0260	CT_005	-7.5	2.9	1.5e-33	6.9e-35	putative membrane protein	Membrane protein - Chlamydia trachomatis serovar L2 (strain ATCC VR-902B / DSM 19102 / 434/Bu) | UniProtKB | UniProt
	CTL0219	CTL0219	CT_847	-6.1	2.6	6.3e-42	1.8e-43	conserved hypothetical protein	Uncharacterized protein - Chlamydia trachomatis serovar L2 (strain ATCC VR-902B / DSM 19102 / 434/Bu) | UniProtKB | UniProt
	CTL0540	CTL0540	CT_288	-6.1	2.6	6.2e-29	3.4e-30	candidate inclusion membrane protein	Candidate inclusion membrane protein - Chlamydia trachomatis serovar L2 (strain ATCC VR-902B / DSM 19102 / 434/Bu) | UniProtKB | UniProt
	CTL0291	CTL0291	CT_036	-5.9	2.6	7.8e-32	3.9e-33	putative exported protein	Exported protein - Chlamydia trachomatis serovar L2 (strain ATCC VR-902B / DSM 19102 / 434/Bu) | UniProtKB | UniProt
	CTL0619	CTL0619	CT_365	-5.7	2.5	2.8e-58	4.4e-60	putative integral membrane protein	Integral membrane protein - Chlamydia trachomatis serovar L2 (strain ATCC VR-902B / DSM 19102 / 434/Bu) | UniProtKB | UniProt
	CTL0648	CTL0648	CT_392	-5.3	2.4	5.3e-35	2.2e-36	conserved hypothetical protein	Cytosolic protein - Chlamydia trachomatis serovar L2 (strain ATCC VR-902B / DSM 19102 / 434/Bu) | UniProtKB | UniProt
	CTL0063	CTL0063	CT_694	-4.9	2.3	2.6e-42	6.9e-44	conserved hypothetical protein	Uncharacterized protein - Chlamydia trachomatis serovar L2 (strain ATCC VR-902B / DSM 19102 / 434/Bu) | UniProtKB | UniProt
	CTL0273	CTL0273	CT_018	-4.9	2.3	1.1e-28	6.1e-30	putative membrane protein	Membrane protein - Chlamydia trachomatis serovar L2 (strain ATCC VR-902B / DSM 19102 / 434/Bu) | UniProtKB | UniProt
	CTL0886	CTL0886	CT_622	-4.8	2.3	6.2e-38	2.3e-39	conserved hypothetical protein	CHLPN 76kDa-like protein - Chlamydia trachomatis serovar L2 (strain ATCC VR-902B / DSM 19102 / 434/Bu) | UniProtKB | UniProt
	CTL0480	CTL0480	CT_228	-4.5	2.2	4.1e-41	1.3e-42	candidate inclusion membrane protein	Candidate inclusion membrane protein - Chlamydia trachomatis serovar L2 (strain ATCC VR-902B / DSM 19102 / 434/Bu) | UniProtKB | UniProt
	xerD	CTL0243	CT_864	-4.3	2.1	2.5e-41	7.5e-43	integrase/recombinase	xerD - Tyrosine recombinase XerD - Chlamydia trachomatis serovar L2 (strain ATCC VR-902B / DSM 19102 / 434/Bu) | UniProtKB | UniProt
	CTL0290	CTL0290	CT_035	-4.2	2.1	2.1e-40	6.7e-42	putative protein ligase	Biotin-protein ligase N-terminal domain-containing protein - Chlamydia trachomatis serovar L2 (strain ATCC VR-902B / DSM 19102 / 434/Bu) | UniProtKB | UniProt
	CTL0292	CTL0292	Pseudogene	-4.1	2	2.2e-20	2e-21	conserved hypothetical protein (pseudogene)
	CTL0627	CTL0627	Pseudogene	-4.1	2	1.4e-47	3.2e-49	pyruvoyl-dependent arginine decarboxylase (pseudogene)	aaxB - Pyruvoyl-dependent arginine decarboxylase AaxB - Chlamydia trachomatis serovar L2 (strain ATCC VR-902B / DSM 19102 / 434/Bu) | UniProtKB | UniProt
	CTL0255	CTL0255	CT_875	-3.9	2	5.3e-24	3.8e-25	conserved hypothetical protein	Uncharacterized protein - Chlamydia trachomatis serovar L2 (strain ATCC VR-902B / DSM 19102 / 434/Bu) | UniProtKB | UniProt
	CTL0246	CTL0246	CT_867	-3.9	2	1.1e-20	9.3e-22	putative membrane protein	cdu2 - Deubiquitinase and deneddylase Dub2 - Chlamydia trachomatis serovar L2 (strain ATCC VR-902B / DSM 19102 / 434/Bu) | UniProtKB | UniProt
	tsp	CTL0700	CT_441	-3.8	1.9	2.7e-29	1.4e-30	carboxy-terminal processing protease	tsp - Carboxy-terminal processing protease - Chlamydia trachomatis serovar L2 (strain ATCC VR-902B / DSM 19102 / 434/Bu) | UniProtKB | UniProt
	rpiA	CTL0465	CT_213	-3.8	1.9	6e-36	2.4e-37	ribose 5-phosphate isomerase	rpiA - Ribose-5-phosphate isomerase A - Chlamydia trachomatis serovar L2 (strain ATCC VR-902B / DSM 19102 / 434/Bu) | UniProtKB | UniProt
	CTL0500A	CTL0500A	CT_249	-3.7	1.9	1.3e-51	2.5e-53	-	Chlamydia trachomatis strain L2/434/Bu complete genome - Chlamydia trachomatis serovar L2 (strain ATCC VR-902B / DSM 19102 / 434/Bu) | UniProtKB | UniProt
	CTL0184	CTL0184	CT_813	-3.7	1.9	2.5e-15	2.9e-16	candidate inclusion membrane protein	Candidate inclusion membrane protein - Chlamydia trachomatis serovar L2 (strain ATCC VR-902B / DSM 19102 / 434/Bu) | UniProtKB | UniProt
	tarp	CTL0716	CT_456	-3.3	1.7	1.2e-35	4.8e-37	Translocated actin-recruiting phosphoprotein	tarP - Translocated actin-recruiting phosphoprotein - Chlamydia trachomatis serovar L2 (strain ATCC VR-902B / DSM 19102 / 434/Bu) | UniProtKB | UniProt
	ltuA	CTL0631	CT_377	-3.2	1.7	5e-36	1.9e-37	late transcription unit A protein	ltuA - Late transcription unit A protein - Chlamydia trachomatis serovar L2 (strain ATCC VR-902B / DSM 19102 / 434/Bu) | UniProtKB | UniProt
	CTL0610	CTL0610	CT_356	-3.1	1.7	8.2e-29	4.5e-30	conserved hypothetical protein	DUF255 domain-containing protein - Chlamydia trachomatis serovar L2 (strain ATCC VR-902B / DSM 19102 / 434/Bu) | UniProtKB | UniProt
	CTL0103	CTL0103	CT_734	-3.1	1.6	2e-17	2e-18	putative lipoprotein	Lipoprotein - Chlamydia trachomatis serovar L2 (strain ATCC VR-902B / DSM 19102 / 434/Bu) | UniProtKB | UniProt
	CTL0791	CTL0791	CT_529	-3.1	1.6	9.5e-40	3.2e-41	putative membrane protein	Membrane protein - Chlamydia trachomatis serovar L2 (strain ATCC VR-902B / DSM 19102 / 434/Bu) | UniProtKB | UniProt
	CTL0220	CTL0220	CT_848	-3	1.6	2.7e-31	1.4e-32	conserved hypothetical protein	Uncharacterized protein - Chlamydia trachomatis serovar L2 (strain ATCC VR-902B / DSM 19102 / 434/Bu) | UniProtKB | UniProt
	lplA	CTL0537	CT_285	-3	1.6	2e-49	4.2e-51	lipoate-protein ligase A	lplA - Lipoate-protein ligase A - Chlamydia trachomatis serovar L2 (strain ATCC VR-902B / DSM 19102 / 434/Bu) | UniProtKB | UniProt
	malQ	CTL0342	CT_087	-3	1.6	1.5e-34	6.5e-36	4-alpha-glucanotransferase	malQ - 4-alpha-glucanotransferase - Chlamydia trachomatis serovar L2 (strain ATCC VR-902B / DSM 19102 / 434/Bu) | UniProtKB | UniProt
	euo	CTL0706	CT_446	-2.9	1.6	3.7e-21	3e-22	conserved hypothetical protein (Early upstream open reading frame)	euo - Helix-turn-helix domain-containing protein - Chlamydia trachomatis serovar L2 (strain ATCC VR-902B / DSM 19102 / 434/Bu) | UniProtKB | UniProt
	CTL0628	CTL0628	CT_374	-2.9	1.5	2e-34	8.6e-36	Arginine/ornithine antiporter	aaxC - Arginine/agmatine antiporter - Chlamydia trachomatis serovar L2 (strain ATCC VR-902B / DSM 19102 / 434/Bu) | UniProtKB | UniProt
	CTL0247	CTL0247	CT_868	-2.9	1.5	1e-38	3.6e-40	putative membrane protein	cdu1 - Deubiquitinase and deneddylase Dub1 - Chlamydia trachomatis serovar L2 (strain ATCC VR-902B / DSM 19102 / 434/Bu) | UniProtKB | UniProt
	scc1	CTL0343	CT_088	-2.9	1.5	8.3e-24	6e-25	type III secretion chaperone	scc1 - Type III secretion chaperone - Chlamydia trachomatis serovar L2 (strain ATCC VR-902B / DSM 19102 / 434/Bu) | UniProtKB | UniProt
	dnaK	CTL0652	CT_396	-2.9	1.5	1.8e-33	8.4e-35	chaperone protein	dnaK - Chaperone protein DnaK - Chlamydia trachomatis serovar L2 (strain ATCC VR-902B / DSM 19102 / 434/Bu) | UniProtKB | UniProt
	dagA	CTL0104	CT_735	-2.9	1.5	1.5e-13	2.2e-14	Na(+)-linked D-alanine glycine permease	dagA - Na(+)-linked D-alanine glycine permease - Chlamydia trachomatis serovar L2 (strain ATCC VR-902B / DSM 19102 / 434/Bu) | UniProtKB | UniProt
	CTL0765	CTL0765	CT_503	-2.8	1.5	4.6e-45	1.1e-46	conserved hypothetical protein	Uncharacterized protein - Chlamydia trachomatis serovar L2 (strain ATCC VR-902B / DSM 19102 / 434/Bu) | UniProtKB | UniProt
	CTL0402	CTL0402	CT_147	-2.8	1.5	2.4e-15	2.7e-16	putative integral membrane protein	Integral membrane protein - Chlamydia trachomatis serovar L2 (strain ATCC VR-902B / DSM 19102 / 434/Bu) | UniProtKB | UniProt
	dsbB	CTL0428	CT_176	-2.7	1.5	1.6e-18	1.4e-19	disulfide bond formation protein B	dsbB - Probable disulfide formation protein - Chlamydia trachomatis serovar L2 (strain ATCC VR-902B / DSM 19102 / 434/Bu) | UniProtKB | UniProt
	trpR	CTL0422	CT_169	2.9	-1.6	3.3e-43	8.4e-45	trp operon repressor	trpR - Trp operon repressor homolog - Chlamydia trachomatis serovar L2 (strain ATCC VR-902B / DSM 19102 / 434/Bu) | UniProtKB | UniProt
	CTL0638	CTL0638	CT_382.1	3.1	-1.6	1.2e-12	1.9e-13	conserved hypothetical protein	Membrane associated protein - Chlamydia trachomatis serovar L2 (strain ATCC VR-902B / DSM 19102 / 434/Bu) | UniProtKB | UniProt
	amn	CTL0120	CT_751	3.1	-1.6	2.8e-41	8.4e-43	AMP nucleosidase	amn - AMP nucleosidase - Chlamydia trachomatis serovar L2 (strain ATCC VR-902B / DSM 19102 / 434/Bu) | UniProtKB | UniProt
	trpA	CTL0424	CT_171	6.5	-2.7	1e-140	2.3e-143	Tryptophan synthase alpha chain	trpA - tryptophan synthase - Chlamydia trachomatis serovar L2 (strain ATCC VR-902B / DSM 19102 / 434/Bu) | UniProtKB | UniProt
	trpB	CTL0423	CT_170	6.7	-2.7	6.7e-129	3.7e-131	tryptophan synthase beta chain	trpB - Tryptophan synthase beta chain - Chlamydia trachomatis serovar L2 (strain ATCC VR-902B / DSM 19102 / 434/Bu) | UniProtKB | UniProt
